# Supplementary material for: Expression of several Phytophthora cinnamomi putative RxLRs provides evidence for virulence roles in avocado
Source: PLoS One. 2021 Jul 14;16(7):e0254645. doi: 10.1371/journal.pone.0254645 (PMC8279351; doi:10.1371/journal.pone.0254645)
Supplement: S2 Table — (XLSX) [file pone.0254645.s005.xlsx]

## Sheet: Expression of 238 candidates
	12 hpi vs. mycelia		24 hpi vs. mycelia		120 hpi vs. mycelia
GKB4 Gene ID	Fold Change	padj	Fold Change	padj	Fold Change	padj	Expression criteria met?
jg10059	NA	NA	NA	NA	NA	NA	No
jg10067	NA	NA	NA	NA	NA	NA	No
jg10068	NA	NA	NA	NA	NA	NA	No
jg10300	9.35744	NA	8.82806	NA	10.8034	0.0746038	No
jg10362	NA	NA	NA	NA	NA	NA	No
jg10378	2.17471	0.271691	7.17118	2.37538e-29	4.60592	1.86235e-14	No
jg10392	0.675231	0.307217	-1.10017	0.175622	0.938313	0.00214344	No
jg104	NA	NA	NA	NA	NA	NA	No
jg10431	0.972136	NA	0.442743	NA	0.873123	0.499352	No
jg10438	NA	NA	NA	NA	NA	NA	No
jg10850	NA	NA	NA	NA	NA	NA	No
jg10866	9.35741	0.243484	13.7966	0.044733	9.92596	0.104795	No
jg1103	5.57948	0.000381859	1.22147	0.646191	3.06532	0.0292557	No
jg11125	9.35739	NA	8.82801	NA	9.2453	0.13407	No
jg11299	3.89008	NA	3.3607	NA	1.58026	NA	No
jg11301	NA	NA	NA	NA	NA	NA	No
jg11486	-1.50363	0.449706	-1.0772	0.561003	0.620695	0.215895	No
jg11549*	4.03747	0.0154303	5.50938	3.50411e-05	0.804202	0.596185	Yes
jg11556*	1.3086	NA	0.779206	NA	-2.81631	0.386622	Yes
jg11619	4.49747	0.00198538	9.3168	2.48265e-48	5.18208	2.90467e-15	No
jg11652*	3.99741	NA	3.46803	NA	-0.127341	NA	Yes
jg11663	9.3574	NA	8.82802	NA	9.40541	0.126777	No
jg11827	NA	NA	NA	NA	NA	NA	No
jg11973	2.10495	9.37187e-07	-1.27978	0.307043	2.38536	4.2063e-28	No
jg12003	-0.272582	NA	-0.801975	NA	-1.80871	0.163003	No
jg12057*	4.85348	NA	4.3241	NA	0.728743	NA	Yes
jg12167	2.97061	NA	2.44123	NA	1.64367	0.731261	No
jg12168	3.92108	0.241109	8.11126	0.000354786	7.22712	0.000421953	No
jg12235	2.15802	0.4252	4.7829	0.00573111	3.22667	0.0246583	No
jg12236	NA	NA	NA	NA	NA	NA	No
jg12237	NA	NA	NA	NA	NA	NA	No
jg12238*	4.86973	NA	4.34035	NA	0.744992	NA	Yes
jg12299	NA	NA	NA	NA	NA	NA	No
jg12330	NA	NA	NA	NA	NA	NA	No
jg12429*	2.10316	NA	1.57377	NA	0.299802	0.923167	Yes
jg12595	-0.949529	0.690171	0.358907	0.860208	-1.78548	0.082286	No
jg12607	0.351553	0.910215	-1.91625	0.434051	0.143226	0.927271	No
jg12814	-2.06485	0.0717015	-1.47992	0.0715696	-1.28631	0.00220673	No
jg12947*	2.10964	NA	0.618455	NA	-2.97711	0.192687	Yes
jg12952	8.41036	NA	7.88098	NA	4.28547	NA	No
jg12963*	1.37991	NA	0.850516	NA	-2.74507	0.12488	Yes
jg13013	NA	NA	NA	NA	NA	NA	No
jg13020	0.639004	0.300513	-0.463887	0.503426	-0.00536486	0.988626	No
jg13198	9.35736	NA	8.82798	NA	8.00673	NA	No
jg1328	-1.264	0.553262	-0.125267	0.940311	-0.603126	0.392003	No
jg13301	5.70051	NA	5.17113	NA	1.57574	NA	No
jg13489*	2.55717	NA	2.02778	NA	-1.56778	NA	Yes
jg13583*	2.8053	NA	2.27591	NA	0.714193	0.731261	Yes
jg13718*	4.81143	NA	4.28205	NA	0.686682	NA	Yes
jg13719	6.28763	NA	5.75825	NA	2.16284	NA	No
jg13758	-0.289122	NA	-0.818515	0.768603	-0.351976	0.839002	No
jg13842	NA	NA	NA	NA	NA	NA	No
jg13848*	4.9618	NA	4.43242	NA	0.837059	NA	Yes
jg13945*	1.7004	NA	2.1722	NA	-2.42456	0.247877	Yes
jg14113	5.96454	NA	5.43516	NA	6.5331	0.292936	No
jg14161	2.10503	0.00108973	0.248378	0.829645	1.4193	0.0012651	No
jg14186	NA	NA	NA	NA	NA	NA	No
jg14189	9.35744	0.243484	12.7944	0.0667873	10.9236	0.0709476	No
jg14299*	3.64271	NA	3.11332	NA	-0.482249	NA	Yes
jg15126*	4.248	NA	3.71862	NA	0.123263	NA	Yes
jg15182	5.00023	0.000415655	7.30598	1.26375e-11	4.21242	7.62769e-05	No
jg15208	NA	NA	NA	NA	NA	NA	No
jg15209	5.13444	0.00310705	1.38262	0.600893	4.21704	0.00217256	No
jg15230*	4.25435	NA	3.72497	NA	0.129601	NA	Yes
jg15235	6.03171	0.476252	10.7514	0.123189	5.54404	0.379864	No
jg15256*	5.01759	NA	4.48821	NA	0.892841	NA	Yes
jg15284	9.35739	NA	8.82801	NA	9.18986	0.136822	No
jg15384	9.35736	0.243484	12.2341	0.0822539	8.00681	0.203568	No
jg15386	5.06306	0.165945	4.61729	0.17603	4.98275	0.0500812	No
jg1550	NA	NA	NA	NA	NA	NA	No
jg1552	5.48363	NA	3.99245	NA	4.31107	0.195324	No
jg15533	NA	NA	NA	NA	NA	NA	No
jg15537*	2.45117	NA	2.92723	NA	-1.6738	0.451874	Yes
jg15556	6.18158	NA	5.6522	NA	2.05679	NA	No
jg1559*	5.15009	NA	4.62071	NA	1.02534	NA	Yes
jg1562	NA	NA	NA	NA	NA	NA	No
jg1568	3.49123	0.340311	5.22369	0.082347	5.32201	0.0230586	No
jg1571	9.35736	NA	8.82798	NA	8.00673	NA	No
jg1573	5.96441	NA	5.43503	NA	1.83963	NA	No
jg15768	3.71906	NA	3.18966	NA	5.38838	6.08618e-06	No
jg15774*	-2.45462	0.257787	-1.41641	0.398473	2.70601	0.0025695	Yes
jg1579	4.91435	NA	4.38496	NA	3.59263	NA	No
jg1583	-0.182081	0.961761	0.850836	0.750302	-1.41964	0.42675	No
jg15884	9.35728	0.243484	12.7484	0.0681509	5.23247	0.427094	No
jg15888	9.35744	0.243484	10.939	0.130595	10.7968	0.074768	No
jg15898	NA	NA	NA	NA	NA	NA	No
jg15900	1.90434	0.516528	4.10219	0.0445139	5.53676	0.000165032	No
jg15903	2.21278	NA	1.68339	NA	2.34834	0.531191	No
jg1599*	-0.655393	0.84066	-0.186432	0.949978	-3.79292	0.049391	Yes
jg16036*	0.680781	0.814719	1.13657	0.629655	3.15677	0.00478299	Yes
jg16037*	2.31059	NA	1.78119	NA	-1.81436	0.509994	Yes
jg16078*	3.3024	NA	2.77301	NA	0.220253	NA	Yes
jg16082	9.35743	0.243484	10.939	0.130595	10.6274	0.080116	No
jg16092*	-0.236743	NA	0.210123	0.934349	-4.36172	0.00714571	Yes
jg16299	NA	NA	NA	NA	NA	NA	No
jg16580	9.35734	NA	8.82796	NA	7.43394	NA	No
jg1663	2.88325	NA	2.35386	NA	1.48129	0.450402	No
jg16635*	0.377802	0.878695	2.24323	0.0115033	-3.74889	0.00589278	Yes
jg16653*	3.89415	NA	2.40298	NA	-1.19248	0.794194	Yes
jg16765*	0.698741	0.821006	2.6925	0.117506	1.71144	0.210991	Yes
jg16778	7.42448	NA	6.8951	NA	3.29964	NA	No
jg16977*	9.35731	NA	8.82793	NA	6.28691	NA	Yes
jg171	2.24959	NA	2.7008	NA	0.0258099	0.989226	No
jg173	NA	NA	NA	NA	NA	NA	No
jg17347	3.9721	NA	3.44271	NA	4.42215	0.253595	No
jg17348	5.11422	NA	4.58484	NA	5.48227	0.38228	No
jg17355	4.75203	0.0153156	4.88518	0.00447251	6.20187	1.57637e-10	No
jg17529	3.52897	NA	2.99958	NA	1.95128	0.672903	No
jg17626	-0.45564	0.837308	-2.31954	0.235619	-2.9788	0.00365008	No
jg17642*	3.88429	NA	3.35491	NA	-0.240463	NA	Yes
jg17665*	-1.25551	0.57269	1.62955	0.105549	0.545243	0.487208	Yes
jg17793	6.19819	NA	5.6688	0.236232	8.41068	0.0193155	No
jg17846*	8.14493	0.00987308	4.48878	0.226083	0.893249	0.797973	Yes
jg17862	0.934968	NA	0.405575	NA	-0.193582	0.917765	No
jg17909	NA	NA	NA	NA	NA	NA	No
jg17910	NA	NA	NA	NA	NA	NA	No
jg17911	NA	NA	NA	NA	NA	NA	No
jg17912	NA	NA	NA	NA	NA	NA	No
jg17913	NA	NA	NA	NA	NA	NA	No
jg184*	-1.09477	0.607675	0.686275	0.644517	-5.21975	0.00013614	Yes
jg18572	3.37529	0.702142	5.53047	0.446993	3.42467	0.577272	No
jg18576	2.55573	NA	2.02634	NA	1.62522	0.331831	No
jg18784	NA	NA	NA	NA	NA	NA	No
jg19014*	1.96461	NA	1.43523	NA	-2.16013	0.700035	Yes
jg191	5.96441	NA	5.43503	NA	1.83963	NA	No
jg19102	6.70138	NA	6.172	NA	2.57657	NA	No
jg19133*	2.28376	NA	1.75437	NA	-1.841	0.746914	Yes
jg19254	4.53749	8.86302e-05	9.03651	7.23877e-22	3.0887	0.00210292	No
jg19359*	3.12314	NA	2.59376	NA	1.08972	0.821069	Yes
jg19514*	2.38508	NA	1.85569	NA	-1.73967	0.767661	Yes
jg19623	6.22224	NA	5.69286	NA	2.09745	NA	No
jg1979	-0.57321	0.653854	-0.879869	0.380834	0.381568	0.364676	No
jg2033	1.20606	0.112356	1.9102	0.00215907	1.25605	0.0253357	No
jg2076	4.38817	NA	3.85879	NA	3.95785	0.333043	No
jg2077*	4.79767	NA	4.26829	NA	0.672924	NA	Yes
jg2149	9.35742	NA	8.82804	NA	10.1372	0.0968998	No
jg2166	-0.0617871	0.985856	1.41714	0.519479	-0.336579	0.834936	No
jg2175	-1.15378	0.503446	-3.46568	0.0318563	-1.37641	0.0038157	No
jg2264*	1.1731	0.268439	1.32523	0.128382	2.10057	0.000174195	Yes
jg2385*	0.674424	0.828935	2.97332	0.0739327	-4.41232	0.0172568	Yes
jg2403	5.71254	NA	5.18316	NA	1.58776	NA	No
jg2452	4.07574	NA	4.55759	NA	2.55892	0.201492	No
jg260	NA	NA	NA	NA	NA	NA	No
jg2638	7.28855	NA	6.75916	NA	6.17652	NA	No
jg2705	5.57136	0.199961	2.49929	0.593739	2.43851	0.492542	No
jg2706	NA	NA	NA	NA	NA	NA	No
jg2708*	5.17645	0.54613	7.80271	0.288203	1.05178	0.881691	Yes
jg2772	9.35742	0.146308	13.8386	0.0102105	10.4376	0.0319423	No
jg281	NA	NA	NA	NA	NA	NA	No
jg2862	-0.613525	0.649335	-1.20241	0.28414	-1.12881	0.0270271	No
jg2882*	3.35276	NA	2.82337	NA	-0.771977	NA	Yes
jg299*	-1.50357	0.513591	1.87847	0.0954336	1.04002	0.259078	Yes
jg327	NA	NA	NA	NA	NA	NA	No
jg3371*	1.79048	NA	1.26109	NA	-2.33448	0.321514	Yes
jg3373	2.65458	5.39152e-06	0.48	0.623546	1.59049	0.00119002	No
jg3405	-0.00575858	0.99707	0.60325	0.423721	1.19001	6.86478e-05	No
jg3474	-0.653684	0.432424	-0.618175	0.353442	-0.461093	0.195211	No
jg371	5.96441	NA	5.43503	NA	1.83963	NA	Yes
jg3713*	2.13225	0.013186	-0.583588	0.716298	-0.39296	0.58469	Yes
jg3714*	7.23995	0.0293402	8.23599	0.00625299	0.0766996	0.983435	No
jg3951	4.96471	NA	4.43532	NA	7.00466	0.0926761	No
jg3967	NA	NA	NA	NA	NA	NA	No
jg4025*	-1.50769	0.384525	2.0643	0.00112459	0.395826	0.502961	Yes
jg4029	3.00426	0.377491	5.20515	0.0456728	6.55711	0.00106818	No
jg4046	0.607508	NA	0.0781148	NA	-2.55211	0.0936444	No
jg4052	NA	NA	NA	NA	NA	NA	No
jg4056	NA	NA	NA	NA	NA	NA	No
jg4060	9.35734	NA	8.82796	NA	7.33907	NA	No
jg4062*	-1.38112	0.493133	0.833497	0.492777	2.64697	1.07459e-12	Yes
jg4064	NA	NA	NA	NA	NA	NA	No
jg4075*	0.41062	0.897611	3.93629	0.00648933	0.335101	0.828934	Yes
jg4077	NA	NA	NA	NA	NA	NA	No
jg4083	8.3755	0.0465191	11.7996	0.000618847	10.2339	0.00104536	No
jg42*	-0.376768	0.894066	2.78473	0.00884281	1.49068	0.096551	Yes
jg4237	2.85869	0.17497	6.67308	7.31145e-12	7.05203	6.29779e-18	No
jg4251*	-1.44749	0.461701	-0.214421	0.907938	1.41675	3.48388e-05	Yes
jg4255	0.961795	0.711114	6.69899	2.28714e-07	5.25721	2.07282e-05	No
jg4283	NA	NA	NA	NA	NA	NA	No
jg4284	NA	NA	NA	NA	NA	NA	No
jg4285*	4.7234	NA	4.19402	NA	0.598652	NA	Yes
jg44*	2.927	NA	2.39761	NA	-1.19792	NA	Yes
jg4471	NA	NA	NA	NA	NA	NA	No
jg4504	4.62891	NA	4.09952	NA	3.87502	0.364099	No
jg4519	9.35741	0.243484	11.9169	0.092313	9.82443	0.109015	No
jg4663	9.35735	NA	8.82797	NA	7.74865	NA	No
jg4965	7.01798	NA	6.4886	NA	2.89315	NA	No
jg4985	NA	NA	NA	NA	NA	NA	No
jg4987	NA	NA	NA	NA	NA	NA	No
jg4990*	5.15009	NA	4.62071	NA	1.02534	NA	Yes
jg4991	NA	NA	NA	NA	NA	NA	No
jg5069	NA	NA	NA	NA	NA	NA	No
jg5440	1.44858	NA	0.919185	NA	0.210529	0.913379	No
jg5476	3.45264	NA	2.92325	NA	2.84627	0.516934	No
jg5559*	3.8531	NA	3.3237	NA	-0.271874	NA	Yes
jg5710	NA	NA	NA	NA	NA	NA	No
jg5825	0.696342	0.755263	0.159001	0.940961	-4.39044	0.00115804	No
jg5836	4.2214	NA	3.69201	NA	2.33189	NA	No
jg6034	NA	NA	NA	NA	NA	NA	No
jg631	9.35737	NA	8.828	NA	8.58313	0.168243	No
jg6559*	-0.234319	0.938135	-0.763712	0.743175	4.73281	2.94964e-08	Yes
jg6560*	1.35756	NA	0.828169	NA	2.3373	0.000894639	Yes
jg6569	-1.2453	0.551225	-0.322862	0.838775	-0.0364103	0.95622	No
jg6570	NA	NA	NA	NA	NA	NA	No
jg6571	0.378639	NA	-0.150754	NA	-0.917319	0.537567	No
jg6574	NA	NA	NA	NA	NA	NA	No
jg6576	9.35742	NA	8.82804	NA	10.3622	0.0890313	No
jg6605*	0.250765	0.926263	-0.278629	0.90478	2.21155	0.00147975	Yes
jg6614	NA	NA	NA	NA	NA	NA	No
jg6648	-1.15475	0.615683	-1.68414	0.394525	-1.98711	0.0510837	No
jg6661	5.28447	NA	4.75509	NA	4.34266	0.496985	No
jg6706	9.35744	0.144562	13.7597	0.0104435	11.4576	0.0168486	No
jg6742	NA	NA	NA	NA	NA	NA	No
jg6746	NA	NA	NA	NA	NA	NA	No
jg6749	NA	NA	NA	NA	NA	NA	No
jg6893	NA	NA	NA	NA	NA	NA	No
jg7199	NA	NA	NA	NA	NA	NA	No
jg7448	0.792385	0.00329725	-1.1779	0.00205228	-0.160464	0.334008	No
jg7890*	1.19922	NA	0.669831	NA	-2.92572	0.245413	Yes
jg7892	NA	NA	NA	NA	NA	NA	No
jg7968	-1.16486	0.160463	1.07586	0.063138	-0.338813	0.509991	No
jg8080	NA	NA	NA	NA	NA	NA	No
jg8081	6.22224	NA	5.69286	NA	2.09745	NA	No
jg8159*	1.74021	NA	1.21082	NA	-2.38477	0.155805	Yes
jg8277	NA	NA	NA	NA	NA	NA	No
jg8301	NA	NA	NA	NA	NA	NA	No
jg8673	5.33678	NA	4.8074	NA	4.06882	NA	No
jg912	NA	NA	NA	NA	NA	NA	No
jg9187	9.35743	0.243484	10.9759	0.128856	10.6485	0.0794969	No
jg9219	NA	NA	NA	NA	NA	NA	No
jg9221	NA	NA	NA	NA	NA	NA	No
jg9352	NA	NA	NA	NA	NA	NA	No
jg9379	3.0414	0.38916	4.57674	0.116344	5.7565	0.00724087	No
jg9388	9.35742	NA	10.2518	NA	10.3914	0.034244	No
jg9436	5.58642	3.27946e-08	10.0432	1.43978e-34	8.22542	3.7504e-24	No
jg9554	3.54888	0.177529	0.782098	0.812192	6.51084	8.96148e-05	No
jg9570	NA	NA	NA	NA	NA	NA	No
jg967	-0.201939	NA	-0.731331	NA	-1.28835	0.504245	No
jg9706*	4.35582	NA	5.35682	0.000330271	-0.730949	0.711233	Yes
	Fold change:
	-5.22	0		13.85
*Candidate gene has expression profile that met selection criteria in initial screen
NA = read number in sample too low for reliable statistical analysis after normalisation in DESeq2
