# Supplementary material for: Expression of several Phytophthora cinnamomi putative RxLRs provides evidence for virulence roles in avocado
Source: PLoS One. 2021 Jul 14;16(7):e0254645. doi: 10.1371/journal.pone.0254645 (PMC8279351; doi:10.1371/journal.pone.0254645)
Supplement: S4 Table — (XLSX) [file pone.0254645.s007.xlsx]

## Sheet: Peptide sequences for PcinRxLRs
New Pc ID - Mel	Final P. cinnamomi Protein ID	GKB4 Protein ID	Contig	Hit start site	Hit end site	Introns?	Intron location	Reading Frame	Predicted Protein Sequence	Signal Peptide?
PcinRxLR1a	PcinRxLR1a	jg11549	39	297150	297728	No		+2	MRSTKIAFLLGSMILLLAGSALSEPTKYGQGVTGTMXAFDAAQNSRVRXKTSLRMLRESTNTKXEELGGEERTISLSGLKKWAPWTSAYKDANMKKVYKNIEAQHWKGLLQIETDKEKALGVAKIAARKKSVNKENAKIFDEALNDNTKMQEMIGYFYDKHVPVSHVKKMMRNAGKNXXEIKVIVDDFEAYKTNMRNYLAGRDP*	Yes
PcinRxLR2a	PcinRxLR1b	jg11556	39	337099	336524	No		-2	MRSTKIAFLLGSMILLLAGXALSEPTKYGQGVTGTMXAFDAAQNSRXRVKTSLRMLRESTNTKVEELGGEERTISLSGMKKWVPGTSAYKDAKLENVYKKIEARQWKGLRKIEVNKKKALSAAKVAAQKEAVNKENAKIFDGALTDSKKRQAMFEHFYDKRVPVSHVKKMMRKAGKNKKEIKVIVDDFKAFKTNMRNYIAVRDPSIGFS*	Yes
PcinRxLR4a	PcinRxLR4a	jg12238	71	499453	499863	No		+2	MRVSYYVFFALTTLLACSETVAATSNKHPNHDETVHDKNKRLLRSNPENYNTAAAEDDEEDRDLLIPTVDRPKYHRWFHAHMTPYDVKEVLGLTGVRRFVKPIKRRVYKGYVVYYEEHCREPEYRHLAFCQVGTGK*	Yes
PcinRxLR4b	PcinRxLR4b	jg4285	50	335099	335509	No		+1	MRVSYYVFFALTTLLACSETVAATSNKHPNHDETVHDKNKRLLRSNPENYNTAAAEDDEEDRDLLIPTVDRPKYHRWFHAHMTPYDVKEVLGLTGVRRFVKPIKRRVYKGYVVYYEEHCREPEYRHLAFCQVGTGK*	Yes
PcinRxLR5a	PcinRxLR5a	jg12429	57	256905	257885	Yes	257057-257151; 257469-257571	+1	MCVYLAPRWRRRSLLATLMVALALLLTADAARALRTSIGAKQQTGSNTGSGGCRQLQRHQQKIRLLCEFGPDTGAQIGIECIRCDGRRGRHPERHYQSQQEYQQQGIEGR*	Yes
PcinRxLR5b	PcinRxLR5b	jg718	109	87188	88168	No		+3	MCVYLAPRWRRRSLLATLMVALALLLTADAARALRTSIGAKQQTGSNTGSGSAAVQVEVGDVEAGVVSTDTTQSSTTFTKKTWGAGSYSGANKKSISFASLVQTQEPKLASSASGATDDEVGTPSATASPSKSTNSKGSKDAKQGDDDDSYGSFDLESDDGSADSCSNSKAHDKTTGKTGTSKTWAPTPTSASEQTKYTPPTTHPGTIEIKSLSWSEPTLYPQTTQPGPYVAGIYSKPTSGSASSASGQPVQGQSYGVLSSANAPETLEKSTKSAAATTSSKSLDETLVLVIVGVVGAIGALLMFVSRKVLQETGDDRDLANSSFF*	Yes
PcinRxLR7a	PcinRxLR7	jg12963	102	1157751	1158287	No		+1	MRLTSILLAVSVATLLASGSALSADANQGTKVSAMASPDLSVLDVSLNAGDEKRSLRGLKAVGEEDEERLAGDNMFSIEKLTKAMEDTKYAKRLMRRWKRSGIEIERAKKILNRTKFSNDPKLNVVYRKYAEWLDKHFSRVGPASGGNNLFHPANL*	Yes
PcinRxLR8a	PcinRxLR8a	jg13489	33	803312	804286	No		+1	MRLLSVAVLAATALVAIAEGTPTSVAKMAAPNLPALVRSFTAAQHDAPIKRMLRTNNPYEVDEKEEERAFGNGFLSTFKSWSSKIKLNSDLRGMLKNQQTADKALVFLKLDGGVDDILSNPNLKYLAKYISMYSKKFPDTGVTMAGTLVKRYGDDAVAAMLVAGQRSLNTKDIAENLQGELFRLWHHAGKSYSDVFRLLKLEEANNPLKGDVYQAWQSYFTVYNNHAPLQNQIKELNVLTDIYGERGFAALLQKVKWDEDPMHTAMTFQRELFDSWVSKKVSPKKLFEKIFKLEPKDVTRSDKGILSEYTDWWNAAIARSALEH*	Yes
PcinRxLR8b	PcinRxLR8b	jg10378	9	716590	717534	No		+1	MRLLNIAVLAATALVAIAEGTPTSVAKMTAPNLPALVRSFTAAQHDAPTKRMLRTDNLYAVDEEKEDRAFGNGIVGAIKSLSSKVKLNSGLRAMLKKQQSADDALVFLKLNGGVDDILSSPNLKYLAKYISKYNKKFPETRVTMAGTLTKQYGDDAVAAMLVAGQRSLNTKDIAEKLEAELFRLWDHAGKSYSDVFRLLKLKEADNPLKGDVYQAWQNYFTAYNNHAPPQDRIKELNVLTDIYGERGLAALLQKVKRDHDPMHTAMKLEREQFNSWVSKKVRPKNLFEIIFKLESKDATRTDKGIRGAYKVWWNANAPKVK*	Yes
PcinRxLR10a	PcinRxLR10	jg13718	8	395630	395190	No		-3	MYLLHVLLMALALTLSIGDGLSSAADYXQSGLVKAADGEARSLKADQVAGPERRSLRTANTKLDDVTRRLTSESTVDNGEERTSLARLALAKLQLQYWSWKKVTPNVVYHGFGLHHLSGDALKNSKLRELWEAYGKKWKSRQVIIR*	Yes
PcinRxLR12a	PcinRxLR12a	jg13945	17	532437	532988	No		+1	MRSGCFLLVAVCALFVSCECDAASPATSVLKIETQDLVDDLANGDVSKSRFLRSDDTTGVDDVGTNDAKNEERVSLKGLLGVIKQKMTSATMPLDLNTAIIPEKVKADFSNLYIKNMKENDTFKMVFDKWDVYTVEEIMXKMKSIPKRDRALVLEYLNRRSEAIRGGNIVTGKANINPKPDSV*	Yes
PcinRxLR12b	PcinRxLR12b	None	2	1034853	1035407	No		+1	MRSGRFLLVALCALFVSCECDAASPATSVLKIETQDLVDDLANGDVSKSRFLRSDDTTGVDDVGTNDAKNEERVSLKGLLGVIKQKMTSATMPLDLNTAIIPEKVKADFSXLYIKNMKENDTFKMKXFDKWDVYTVEEIMPKMKSIPKRDGALVLEYLNRRSEAIRGGNIVTGKANTNPIPDPV*	Yes
PcinRxLR15	PcinRxLR15	jg4083	19	1108697	1107429	No		-3	MRVHYIALAAAIFVASAGATSTLTASSPIVARGLTNLDASSTKRHLRTHTRTDAEEGEERGILGITLFDDIANGVMKKINDISDNLHVTNLLNGLNRENTHPNKAFNALEVGKVEGNLLASREFQLLERYVKMKNPEDPEEAIVAAITANLGGDVFSQKMAEAMKNPNTKELATSLEAAQLRRWLEHDFPPLDVLKTQKLDKATDALFDSPQFATWSNYLAAYNEKHPTKKMTQLDAFTETYGENGIVKLLGALDDGPGATKFKDEVATSLANPEHLAIVKLFGTLDDGTKYKNEMVTSWLADPDHPINMFEHLTLDKAGDDLFTSPFLDIWARYWEVFNDEYPFYKSTMLQTFKKFYGEEKSETMIKEAIKNPETKQLATFIRTAMKNPEAKRLPKKL…	Yes
PcinRxLR17a	PcinRxLR17a	jg1559	36	175451	175156	No		-2	MTKWFLVLVAALTLLVSSDALVAPALSSEIKPMSVSDVNQATQVNMNSKRSLRGLKTTDNAADEERIGVPGLVQTVETVVAKSKPGQLIQKWKLARIAKREAVVDKLVKGRASYEELSKKHVTFEEYAKALGVTAADYNYEFIAFKPVRLSIAQKYGRFLDNKLMSRGFLKKRYDSSPDLSE*	Yes
PcinRxLR17c	PcinRxLR17c	jg13842	17	5302	5604	No		+1	MTKWFLVLVAALTLLVSSDALVAPALSSEIKPMSVSDVNQATQVNMNSKRSLRGLKTTDNAADEERIGVPGLVQTVETVVAKSKPGQLIQKWKLARIAKRRLSWINWSRVGPATKN*	Yes
PcinRxLR18a	PcinRxLR17b	jg3371	5	110685	110079	No		-2	MTKWFXVLVTALTLLVSSYALVAPALSSEIKPMSVSEVNQATQVNMNSKRSLRGLKTTDNAANEERVVATELAKWVETVVAKSKLGQLIQKAKLXRIAKRQVFVDELVKGRASYEKLSKKHVTYEEYAKALGVTAADHKYESIAFKPVRLSRAQQYRHFLIKKMWNRGFLKKRYNSSPDLSQ*	Yes
PcinRxLR19	PcinRxLR19	jg15774	62	731632	730949	No		-3	MWTSTSSPRLAALGLLVVLVLAVTTSSAMEHVGQRRLESTLEDARSLRIHFKVKRASMAMYGHSEFDAFANPVVSSDKTTVRYDGYATFMENGTNHTISMVDGIAYFITTTADGSVTAECTTSSSLALLDYIIPALNEATAISSATVDDKKVTCQSGDLFKVTLGDAIFVLCASGFSGFVVYGSDLNIIVKYLDSPVPIAAPTLSPDEARDCVAIVTPSPVTTTTLALLTGEPIAYESTTQSLARYLSHYFSYAR*	Yes
PcinRxLR21	PcinRxLR21	jg16037	83	597248	596853	No		-1	MRFGYVLLVVAATVFAFSCDVTSAATESSHTLRSADDVPSSRLLRTTEAENPAQRRLVKKLPLTYIQELVNDDKKLVAALTSWQEGKVTVKGLAKSLDLSTNRFKWFRNIRNRGKVDQATVLEKFRAHMGQ*	Yes
PcinRxLR23a	PcinRxLR23a	jg16092	111	32228	32740	No		+3	MRLQFVLLVAAAAFVGGSHASLTTNGIATSQLAVLDSLSDPVHQGRFLRIDADKDEEERGVKPEVESWFAKILAKGKGWVPNLEELPTHLKIEELKSLESMLAGASKKQLRDIEELGYTPEKLYQKLDIGEKINTKTRAELDDDIDFKLYVAFKEYWANRSWVRVWLHSK*	Yes
PcinRxLR24a	PcinRxLR23b	jg4990	91	78358	77846	No		-1	MRLQFVLLVAAAAFVGGSHAALTTNGIATSQLAALDSLSDPVHQGRFLRINADKDEEERGINPEVESWFANILAKGKGWVPNLEELPTHLKIEELNSLESKLAGASKTQLKSLESLGYKPETLYQKLDIGEKINTKTRAELDDDIDFKLYVAFKEYWANRSWLRVWLHSK*	Yes
PcinRxLR25a	PcinRxLR23c	jg7890	53	3420698	3420186	No		-1	MRLQFVLLVAAAAFVGGSHAALTTNGIATSQLAALDSLSDPVHQGRFLRINADKDEEERGINPEVESWFANILAKWKGWVPNLEELPTHLKIEELNSLESKLAGASKTQLKSLESLGYKPETLYQKLDIGEKINTKTRAELDDDIDFKLYVAFKEYWANRSWLRVWLHSK*	Yes
PcinRxLR26a	PcinRxLR26a	jg16635	120	96304	96822	No		+3	MRRNLARLLLAAALLTVASEALSTVTDEEQAQISELGEEVIIRPKRLLRAVSKIDEDEERAILGEQVLLKWSKLAEKHNLQTLSKKLADKAWLTGKKADHKAWLKAGKNPQDIFKEYGLKGKTLEELKKDPRYARYDGFGDAWLKKQHKKGTIHTADNWIKLWNEQQKKVAG*	Yes
PcinRxLR27a	PcinRxLR26b	None	68	59649	59350	No		-1	MRRNLARLLLAAALLTVASEALSTVTDEEQAQISELGEEVIIRPKRLLRAVSKIDEDEERAILGEQVLLKWSKLAEKHNLQTLSKKLADKAWLTGKKADHMRICTCSKLTDSRDFDMRE*	Yes
PcinRxLR29b	PcinRxLR29	jg16765	120	583176	583580	No		+3	MRVSFVLLVAVASLLVSNDLVSATPSSNLVTVNDNNHNARSLKSHKTTSVLAADEERAAEERAAQKIIDAKILANVESDHAYAKQVFRSWLQNGQSKEDIESRLKTLGLLAKYSNVVKQYGQYLTVLESKNA*	Yes
PcinRxLR30a	PcinRxLR30	jg171	76	22702	22184	Possible	Junctions unclear	-2	MRLSYALLVALVTFLASSDAVSSVTTNTLSKDPTTRQRHLRSYNMDNLENEGEERFIFNSISNIAPRVRAESPTLNVDAILRTYTREEELNRIALHFENNDGALGGWLQRSVLDELRSASTERSRKAEIFAGWHNDGVTLENLQTLLNGNSFVEKEYRYVAFLYEGYLHRLS*	Yes
PcinRxLR31b (TS1)	PcinRxLR31b (TS1)	None	2	109986	108993	Yes	109,778-109,913	-3	MTRLCALLVSAVALLATTGAHLTKAADQVEGTELASLHAAPWSRSLKLDNSDNLAKRSLRTVDTTDAAGEERGIPPALSSALTKFKERGIQSTLYSALSKLMKTVKLKSFSNKLQIKAWLKAGMNPKDVYRELGYTGKELALVESQPGFKLYLDFGKAWREKGGRYQ*	Yes
PcinRxLR31b (TS2)	PcinRxLR31b (TS2)							-2	MTRLCALLVSAVALLATTGAHLTKAADQVEGTELASLHAAPWSRSLKLDNSDNLAKRSLRTVDTTDAAGEERGIPPALSSALTKFKERGIQSTLYSALSKLMKTVKLKSFSNKLQIKAWLKAGMNPKDVYRELGYTGKELALVESQPGFKLYLDFGKAWREKGGRYQ*	Yes
PcinRxLR31c (TS1)	PcinRxLR31c (TS1)	None	2	120721	119647	Yes	120,522-120,612; 120,522-120,657	-1	MTRLCALLVSAVALLATTGAHLTKAADQVEGTELASLHAAPWSRSLKLDNSDNLAKRSLRTVDTTDAAGEERGIPPALSSALTKFKERGIQSTLYSALSKLMKTVKLKSFSNKLQIKAWLKAGMNPKDVYRELGYTGKELALVESQPGFKLYLDFSKAWREK*	Yes
PcinRxLR31c (TS2)	PcinRxLR31c (TS2)							-3	MTRLCALLVSAVALLATTGAHLTKAADQVEGTELASLHAAPWSRSLKLDNSDNLAKRSLRTVDTTDAAGEERGIPPALSSALTKFKERGIQSTLYSALSKLMKTVKLKSFSNKLQIKAWLKAGMNPKDVYRELGYTGKELALVESQPGFKLYLDFSKAWREK*	Yes
PcinRxLR31c (TS3)	PcinRxLR31c (TS3)							-3	MTRLCALLVSAVALLATTGAHLTKAADQVEGTELASLHAAPWSRSLKLDNSDNLAKRSLRTVDTTDAAGEERGIPPALSSALTKFKERGIQSTLYSALSKLMKTVKLKSFSNKLQIKAWLKAGMNPKDVYRELGYTGKELALVESQPGFKLYLDFSKAWREK*	Yes
PcinRxLR31d	PcinRxLR31a	None	2	70565	70062	No		-3	MTRLRALLVTAVALLATTGAHLTKAXDQVEGTELASLHAAPWSRSLKLDNSDNLAKRSLRTVDRTDAAGEERGIPPALSSALTKFKERGIQSTLYSALSKLMKTVKLKSFSNKLQIKAWLKAGMNPKDVYKELGYTGKELALVESQPGYKLYLDFSKAWREK*	Yes
PcinRxLR32a	PcinRxLR32	jg17665	2	159202	157733	No		-1	MRALLFLLSAVLQQLLPLAMASSGVESTMGIVDTNRSVNLDPSVQHVPLAPSLRHLRPPPPRVPSDAKLFVGLSVFRDGHRCAKTILTGFTRAAQPQNIVFGVVDQVYPSDQKCVDEFCVMATQKWGECRYRDQIRVDERSAYESRGPTLARHQQQKLIRDEEFCLQLDGHSIFTNGWDQNLLQEWKGIGNEMAVITTYIHHIHNFVADNGDNVPPKNLDLPHLCTTMRGFNGLVRTVGASMIGKSKIPQLQALWGAGFSYNKCHAERRVPVDSHTLWVFDGEEFLRASRLWTHGYDMYSPSKLGSVVYHNYTSVPARFEGIPMDQKIKDKEEEMGINRFKVLMGAPFEGRVSTIELDKYGFGNVRSFKQYLEFSGVTFEEGKKDAESCEQRHWVPYTN…	Yes
PcinRxLR34a	PcinRxLR34a	jg1103	35	678770	679204	No		+3	MRVLLWVLLVALVTLLSSTDALSTNNSDKKQVVQPNSEEVATRMLAANYENNNDKRMLRGESKMTYATNAENDEERAVFIKFQGSVQRLREKXRXINPFSTKNIEKRFQKLADKGRTPDYYFKKYQIGTFNSRHWNRRFYKKYEEWYKRTHPDWVSEITK*	Yes
PcinRxLR34b	PcinRxLR34b	jg17846	12	16659	16357	Possible	Junctions unclear	-2	MRVLLWVLLVALVTLLSSTDALSTNNSDKKQVVQPNSEEVATRMLAANYENNNDKRMLRGESKMTYATNAENDEERAVFIKFQGSVQRLREKLRDINPFSTKTLKSDFKSWPTKGEPPTTTSKSIKLVRLIHATGTGDSTRSTRSGTSERTRTGFRR*	Yes
PcinRxLR35a	PcinRxLR35	jg5559	49	397332	397766	Yes	397,600-397,640	+3	MRLLLWVLLVALATFLTSAGALSTINPDKKLVLQVNSGEKTALLTTDDENNRTKRLLRGKTKEIDAARVEDDEERAIMIKLEGLFQRLKERVRAINPFSTENTRLLQEGIPNRNVVFASLEQAIL*	Yes
PcinRxLR36a	PcinRxLR36a	jg184	76	102813	102259	No		-3	MRLSLLSVVTAALTLLASGTAESADKGSHRGLRSVSSSEELHDIKVHAVDEGDDSEEERGGNGLSSAALKWKKIRTSVRLKELEEALSIAKTQVKAAVQAAVKAKQIEAVAKFLDDTTVEKMVKNVAYRSDVFKGWHDIRIEPQTVFTTIAESGKYTGAKWTYIGDGYLEYVTDIAKAAAKRHA*	Yes
PcinRxLR36b	PcinRxLR36b	jg5825	24	43405	43959	No		+3	MRLSLLSVVTAALTLLASGTAESADKGSHRGLRSVSSSEELHDIKVHAVDEGDDSEEERGGNGLSSAALKWKKIRTSVRLKELEEVLSIAKTQVKAAVQAAVKAKQIEAVAKFLDDTTVEKMVKNVAYRSDVFKGWHDIRIEPQTVFTTIAESGKYTGAKWTYIGDGYLEYVTDIAKAAAKRHA*	Yes
PcinRxLR38a	PcinRxLR38	jg19133	92	2062248	2061781	No		-3	MRPSLILIAVVATLVATCSGVSASEPSPLSRMDAVDITPVKTSRFLRKVKVQEEGEERLTLEKIDDILARLGVTEANMLATLNKFDDEILRKINNINGAEARIQRWKEAEWNPTYVATMLRRDYPTLSPNGPEWKTWKLYAAQYLRQYHSLNPTV*	Yes
PcinRxLR42	PcinRxLR42	jg2385	41	580978	581937	No		+2	MRVHCVVLLLVAAAFLAGATATSASTQAKINFATLDQSHTAAQFDISAQRFLRVHYTERAEDENEERGFTTAVEKTKALLGSSTFSEKTLARWVKNNKSPKNALIRLKLDKAGDKLFENSQFETWATYMTMLNKQDPDAAMISALSTRYSDDVLSQMLIAAEKVSGSNELATKLQAGQRRVWQSNWKSADDVFKLLKLNNAGGRLFGDPQFIAWTKYVDDLNQSNPKKANSVIVSTLTIHYGDEKLAALIRAAKDVEETKTMATDLQKAQVNNWFVVKERPDKVKIWLGLKETTSRSAEANLYQTYVKNYEKVITEKLA*	Yes
PcinRxLR43	PcinRxLR43	jg2708	85	157423	158001	Possible	Junctions unclear	+1	MRVSFVLLAAAASLLSASDVASAATITDQAKLSQVNSYDAVEPIDAVQANVVAXRFLRKYKEEEEDSEEDPDHEDRGFPVNANMLDDAVTKTTLATHXXEVNAVLEKAMPGFKPYNDKSLWGLMTPKILEFSRTDPEMTLFRVMYDGKVSLRRFAFMMQHSLSGNVVHNFEDVYKKYKWYLYFRHAGGKPHA*	Yes
PcinRxLR45a	PcinRxLR45	jg299	64	240041	243292	No		+3	MPLRRTMRALFLGAVTVIAAGCEASALTDSRGLRFVSQDAFCAYHCSSAHVAQAYRHLSETSECLESNCGRFLEDHHYSSRSRTRRRLRPAFGFRDSNATNQSACRAPASRM*	Yes
PcinRxLR47	PcinRxLR47	jg15182	18	476901	476074	No		-1	MRLGYLLLTAAVAPLLTNGAASKAATPEQVESFSTTIVQNNEHGARLLRREGVDANDEERATVVLGGLIKSKEESKALISSWVSNKDSVEVVAKRLGVNTALSPEKAVLQLNWAAFKRFERLKRVEETGPXRNYAYFGTGXQTKKTTEDALLVGXINGNTLDDVXSLLXIXKGLSDHNLILHXNFRALKQYVNMQVKFQKMLNPIPFSQFDXAGGRKMFEQWAXEGTSLEVVAQTLHLAXLTGRALMEHKNYGAFMLYAKYYLDYAPRRAMKVGRARSAV*	Yes
PcinRxLR50	PcinRxLR50	jg4075	19	1028443	1027064	Possible, but not likely	Junctions unclear	-1	MRLYCGVLVAATILALGNAVSEVENTETKTTEFSTTVLNDERFLRVGAEVNEDDEERGISLNSIPGIKKITSIVDEQKASIWLRKGKVADDVFTKMKLNKVSGEQLFENKKFLAWAKYVGDYNRKNPDKVTSMIPTLTKNFGDDVVAKMLESATKVASTKRLATSLQTQQLDYWKELQMSADDVFRALRLNGKVDNVLTDPNLLVLNKYLVDFNTRNPKQSTTMVEILTRGYGDVAVMKMLETARKVENTKGIAARLQAQQFDVWRQMGLDSDDVFKLMNLDDGVDKIFANPVFSVWMRYLGDFNAKNPAKKTTVLNTLRSHFSDNTLSQLLIAAQKVPSTEKFAARLQSQQIKIWLDKKELPDNVFKLLQLDKGLDNLLTNPMLSIWVKYATNYKLEN…	Yes
PcinRxLR51a	PcinRxLR51	jg42	75	69846	67102	No		-3	MTQVLWAAVLAAAAVLTNADAFFVTDSKLSLHSDPSDVYFNRFLSVNDEERAGVYFSIVEKAKHLWQPSVSAQQLSKWVTIGKPAEDVFVRLGLTRVGEKLFETPQFFTWAKYVDNSAGTSKAPAMIPILRAQYGDDALARMIAAAKTTGNADVKKLATRLEGEQLYAWAAKGKSPDQAFTFFRLNKAGDDLLSSPQLTTLKDYLGIFNSKNPDKKTTLIATMVKSYGDDSVAKILQAGMKVPGTAADARMLDTELVELWLANGKSTDDVFKLLNLDKAGDKLFSNPLLVTWTKYMNAFNEKNPSSPASLTATLVAHYGDNGVAAMLKSQDVHNILAKIKPEETLFDNPHFLLWVQFVDDPRKTRMATSLMTSLTVKFGDEALIKMIEAAKKVSQTKDV…	Yes
PcinRxLR52b	PcinRxLR52b	jg4251	50	179220	179531	No		+3	MKLSYAIAFAVVVFASISAPTNAAAGLTSDHFAEEQQVDRGLGVARSLRGQSFEAQGNNGKKDDKKKKVDKKKKVEKKNEKKKDNKKKDKKKDEKKKKGGKKL*	Yes
	PcinRxLR52a	jg4251	50	178338	178027	No		-1	MKLSYAIAFAVVVFASISAPTNAAAGLTSDHFAEEQQVDRGLGVARSLRGQSFEAQGNNGKKDDKKKKVDKKKKVEKKNEKKKDNKKKDKKKDEKKKKGGKKL*	Yes
PcinRxLR56a	PcinRxLR56	jg8159	60	119944	120144	No		+3	MQTKLLVLLVALASLASCIVADKAAQVQDPASPLAKSLHDDRQARYLKGTHKATKSDQDAKTADNEERGFGMAEVASKLKSIMGRNPNKLSKKKLEKVRSYAEDNPDKWYAMSYYLDYVYGISLVTLLAGGALWYHWRPAGVGGPVSN*	Yes
PcinRxLR57a	PcinRxLR57	jg8158	60	116326	117452	No		+3	MRTGFFALVVMIAFIASFLDFAVAKKTVDVEDTAKLLRGGVLKPIEREKAARLSEEEERGAKQALSKVTSLLGLKKGPTKLTQAKLDRLQTYAKSNPDKWWMMXYYVTYTLGIALTAYIAYGFLFLGWRPATMGSPRAN*	Yes
PcinRxLR59b	PcinRxLR59	None	75	296598	296143	No		-2	MRLSHLLVVVIAATCLFTSEALATATDNQSKVGPTQRLLRSYRTTVADSEERAMAPALTIEEMKALMAEGLNEDAYAKRLGVKDKMDDLTKAGATGLVDYLMTDEYKKVNAYQDFLRDARKVHARAEALKKAKANKSKWXSLSKLLRRSHH*	Yes
PcinRxLR60a	PcinRxLR60	jg11619	39	783027	783761	Yes	783,756-783,817; 783,956-784,031	+1	MRLLSLLGAVALALSSDSASASVISDKVAISKFNADVEAWNRELAGHQAKRSLRRHDNENEERGGVSNVVEKLDDVASDLAIVLRKTPLLPSGMATLALAKIDDAAQKVKAAMTHYPAGLSKSTVQQLVNAERQRLLDIDLKLSKKTAEGMRRPMQEFKGMKKAPILTSHVGRDAQRYADSEKKIREMTVGVVSRSAKEGGGDVLLISSSTPSKREWLLPKGGWDEGESLHKAAWREVIEEGGVNAAFTSSLGTIKAGTTEKGYVYNVFKMKGVTTYDQWAESLRYRIWVSYEDAIKLLENRPDMVEMVKLARAAN*	Yes
PcinRxLR62	PcinRxLR62	jg10866	25	477185	476625	Possible, but not likely		-1	MRLHFIVVLAVATLVATTTAADEPKTGVISDSVPSIEKDVPPTRHLRTIDDAGEERGITFSLPGLETATNIFKSPNQKILDKLVKSGQTPDQAFAFYKLDKFGNTLQLSEPNFKLWVKFVIKTNKKYASSIVLSKLQKQYGDDHKLAEMLRKAAKVEETKKTATKLEALLAKQLDAMRYHRASFQD*	Yes
PcinRxLR64	PcinRxLR64	jg17793	2	977412	977086	No		-3	MRLCLVLLAVTATLLSSCDAAPSSTNLLQTKTQTEKLRTGSDRDSRLLRTQETSTANTNGADDEERAWGLKTLLSLVKTPKPNDFAKVDLDRMLVDGVFKLEMFERWNKYSTEKILATLDLSKRKNIPYGSILQEFLNTYRLRQGAANLRRGNQA*	Yes
PcinRxLR65	PcinRxLR65	jg4237	50	148961	148476	No		-1	MKLSYLIAFAAVVVASTAVPASASTGLTTNNLAEDFQVAPELAALRSLRGANQDSSKGDDKKPKGEHGDKKKGGDKKKDGDKKKDGDKKKKEKKEKKEKKEKRKEEEREKKHGKKDGDKKHGKKDGDKKHGKKDGEKKHGDKKHEQKDGKKDHKKTDGSKK*	Yes
PcinRxLR66a	PcinRxLR66	jg9187	70	242324	242755	No		+2	MRADFVFLLFALLACCSGIASAERAVKVNALHSDSIEASISSRNLRGTAASDEERLGNIALGNFAERVMGIFNRKPSLAKQAEKLQKSPSTVKALEQATLTEKSSNNLRAYFSRLSANSSKKEKFFIIATIVLFAAGIKVTWL*	Yes
PcinRxLR67	PcinRxLR67	jg14113	17	1538498	1538917	No		+1	MRASVVFVLLALLVCCNGIASAERAVKVSTTHTDSIKTRIGSRRRNLRGAAVEDEERALETLAERVTSMFKRNPSLSRQVENVQKNPAIVKSLEKATLTEKSSSKLRAYFARLSANSSKVQKFFIFATILLFATGVVVTWT*	Yes
Hardham 5 contig 1	PcinRxLR68a	None	1	884928	885623	No		+3	MKLSYVIAFAAVVVASTTVPASAATGLATRNLAEELQVGRQLGAGGLRGASQQGDHTQNTPAPGNTSQDDGKQQSQDDGKQRSQDDGKQQDKKAEKEKKQQEKKEKQEKKDQEKKEKQEKKKSDNKDSGKQSEQQGEQSEKQGDKSEKQGDKSEKQGEQSEKQGSTEHPQNQSRK*	Yes
Hardham 6 contig50 exon 1	PcinRxLR68b	jg4255	50	197378	196542	No		-2	MKLSYVIAFAAVVVASITVPASATTGLTTRNLAEELQVGRQLGAGGGLRGASQQGDHTQNTPTPGNTSQDDGKQHDKKDDKEKKDDGDKKKDDGDKKKDKKDDGDKKKDQEAEKEKKQQEKEKKQQEKEKKQQEKKEKQEKKDQEKKEKQEKKKSDNKDSGKQSEQQGDKSEKQGDKSEKQGDKPEKQGDKSEKQGSTQGDKSEKQGDKSEKQGSTEPPQQKVGLQ*	Yes
Hardham 6 contig50 exon 2 TS1	PcinRxLR68c TS1	jg4255	50	200708	199726	Yes	200,191-200,253	-1	MKLSYVIAFAAVVVASITVPASATTGLTTRNLAEELQVGRQLGAGGLRGASQQGDETQNTPTPGNTSQDDGKQQSQDDGKQQSQDDGKQQDKKDDKEKKDDGDKKKDKKDDGDKKKDQEAEKEKKQQEKEKKQQEKEKKQQEKEKKQQEKEKKQQEKEKKQQEKKEKQEKKDQEKKEKQEKKKSDNKDSGKQSEQQGDKSEKQGDKPEKQGDKSEKQGDKPEKQGDKSEKQGSTQGDKSEKQGSTQGDKSEKQGEQSEKQGSTEPPQQKVGLQ*	Yes
Hardham 6 contig50 exon 2 TS2	PcinRxLR68c TS2	jg4255	50					-1	MKLSYVIAFAAVVVASITVPASATTGLTTRNLAEELQVGRQLGAGGLRGASQQGDETQNTPTPGNTSQDDGKQQSQDDGKQQSQDDGKQQDKKDDKEKKDDGDKKKDKKDDGDKKKDQEAEKEKKQQEKEKKQQEKEKKQQEKKEKQEKKDQEKKEKQEKKKSDNKDSGKQSEQQGDKSEKQGDKPEKQGDKSEKQGDKPEKQGDKSEKQGSTQGDKSEKQGSTQGDKSEKQGEQSEKQGSTEPPQQKVGLQ*	Yes
RxLR 4 contig 1 TS1	PcinRxLR69a TS1	jg17626	1	1334192	1333348	Yes	1,333,727-1,333,637	-1	MKVTKVLAALCVALLATAAGSEGVADENRDVSSRRLRQEFAAKPGETGGVLKDSTNPLRRRDQALVSAHRVYDPASGLACSLVGDCVACPRSERDESFCRETGYRQELDCPRPKDPKDAALLTRPEDERETRFKACSPGDTSRPGVAVVKFEVRGEREQKR*	Yes
RxLR 4 contig 1 TS2	PcinRxLR69a TS2	jg17626	1					-1	MKVTKVLAALCVALLATAAGSEGVADENRDVSSRRLRQEFAAKPGETGGVLKDSTNPLRRRDQALVSAHRVYDPASGLACSLVGDCVACPRSERDESFCRETGYRQELDCPRPKDPKDAALLTRPEDERETRFKACSPGDTSRPGVAVVKFEALMTVVLVVSFVLLRRERGNHMSSFDLRKDPRQRAGLLGGGASSDKGSD*	Yes
RxLR 4 contig 28	PcinRxLR69b	jg10431	28	15493	14643	Yes	14,939-15,025	-2	MKVTKVLAALCVALLATAAGSEGVADENRDVSSRRLRQEFAAKPGETGGVLKDSTNPLRRRDQALVSAHRVYDPASGLACSLVGDCVACPRSERDESFCRETGYRQELDCPRPKDPKDAALLTRPEDERETRFKACSPGDTSRPGVAVVKFEALMTVVLVVSFVLLRRERGNHMSSFDLRKDPRQRAGLLGGGASSDKGSD*	Yes
RxLR 5 contig63	PcinRxLR69c	jg13020	63	548701	547664	No		-1	MKVTKVLAALCVALLATAAGSEGVADENRDVSSRRLRQEFAAKPGETGGVLKDSTNPLRRRDQALVSAHRVYDPASGLACSLVGDCVACPRSERDESFCRETGYRQELDCPRPKDPKDAALLTRPEDERETRFKACSPGDTSRPGVAVVKFEVRGEREQKR*	Yes
RxLR 11 contig 67	PcinRxLR70	None	67	461337	462155	No		-1	MKFNHCCAVAVLLLSFAASSTMATPNYNMRSADHPTSNAGSSTGSATRNLRGARALATTSSGTIVYTENGGDTSSSSTSTSSHGNDASQVVGXFATTAGLVIXMSAYLL*	Yes
RxLR 1 contig 14	PcinRxLR71	jg9436	14	64589	63845	No		-2	MRFSVFLALAIATFVASISFTNAESVAHPESVRNLRTQXIPQGLVGKADDVAEKFKAKDIVAKFLESTRTNSLLKRAAALEANGLKGDAAXLRANAAGISKLKPAQKQELGRMVAEIAKKDPEKLAQAVVQGAKNDPSRLAQAMGRVAKEEPEKLAQMANEVAKKNPKKWSTFQMVLVGLVAGGATYLGTKWLSSXST*	Yes
RxLR 2 contig 123	PcinRxLR72	jg19254	123	56002	56566	No		+1	MRCVYFVAFAVAVLARXSVVAAFTNADESKLLLKTTPDLAADALIGQKRFLRVXDPEDDDLTTGDEERGGXXKFASLSAIIKKLDEQDLTHAAEVLKNMKQTHKENAEKAIKAALDEGRIKAXDVDAVKALIGI*	Yes
