# Supplementary material for: Expression of several Phytophthora cinnamomi putative RxLRs provides evidence for virulence roles in avocado
Source: PLoS One. 2021 Jul 14;16(7):e0254645. doi: 10.1371/journal.pone.0254645 (PMC8279351; doi:10.1371/journal.pone.0254645)
Supplement: S7 Table — (XLSX) [file pone.0254645.s010.xlsx]

## Sheet: List of Characterised RxLRs
Protein Name	Species	Genbank Accession Number	Reference/s**
PiAVRblb1	Phytophthora infestans	UniProt D0P3S7_PHYIT*	Senchou et al., 2004; Bouwmeester et al., 2011; Chen et al., 2012
PiAVRblb2	P. infestans	EEY54134.1	Bozkurt et al., 2011
PiAvr1	P. infestans	ATG23596.1	Du et al., 2015
PiAVR3a	P. infestans	AEH27535.1	Bos et al., 2010; Gilroy et al., 2011
Pi04089	P. infestans	UniProt D0N0I9_PHYIT*	Wang et al., 2015
PiSNE1	P. infestans	ABI74673.1	Kelley et al., 2010
PiPexRD2	P. infestans	EEY62542.1	King et al., 2014
Pi03192	P. infestans	EEY65678.1	McLellan et al., 2013
Pi04314	P. infestans	EEY67311.1	Boevink et al., 2016
PiPSR2	P. infestans	EEY63424.1	Xiong et al., 2014; de Vries et al., 2017
PexRD54	P. infestans	XP_002903599.1	Dagdas et al., 2016
PiAvr4	P. infestans	ABV66276.1	van Poppel et al., 2008
PiAvr-vnt1	P. infestans	D0NTY1.1	Stefańczyk et al., 2017
PiSFI1	P. infestans	D0N0J7.1	Zheng et al., 2014
PiSFI2	P. infestans	D0N0N6.1	Zheng et al., 2014
PiSFI3	P. infestans	D0N6D2.1	Zheng et al., 2014; He et al., 2019
PiSFI4	P. infestans	D0NCC1.1	Zheng et al., 2014
PiSFI5	P. infestans	D0NMF6.1	Zheng et al., 2014; Zheng et al., 2018
PiSFI6	P. infestans	D0NN72.1	Zheng et al., 2014
PiSFI7	P. infestans	D0NXM3.1	Zheng et al., 2014
PiSFI8	P. infestans	D0P1B2.1	Zheng et al., 2014
Pi14054	P. infestans	D0NNI8.1	Vetukuri et al., 2017
PsPSR1 (PsAvh18)	Phytophthora sojae	UniProt E0W5Q5_PHYSO*	Qiao et al., 2013; Qiao et al., 2015
PsPSR2 (PsAvh146)	P. sojae	AEK80747.1	Qiao et al., 2013; Xiong et al., 2014
PsAvr1b-1	P. sojae	AAM20937.1	Dou et al., 2008a; Dou et al., 2008b
PsAvr3a/5	P. sojae	AEA51000.1	Qutob et al., 2009; Dong et al., 2011a
PsAvr3b (PsAvh307)	P. sojae	AEI75279.1	Dong et al., 2011b
PsAvr3c	P. sojae	ACN59479.1	Huang et al., 2017
PsAvh262	P. sojae	AEK81064.1	Jing et al., 2016
PsAvr1d (PsAvh6)	P. sojae	G4ZLE6.1	Na et al., 2013; Yin et al., 2013
PsAvr4/6 (PsAvh171)	P. sojae	ADI72736.1	Dou et al., 2010; Fang & Tyler, 2016
PsAvr1a	P. sojae	ABO47652.1	Qutob et al., 2009; Na et al., 2014
PsAvh23	P. sojae	G4ZJX4.1	Kong et al., 2017
PsAvh238	P. sojae	AEK81001.1	Yang et al., 2019
PcapRxLR48	Phytophthora capsici	N/A - (Sequence obtained from Supplementary information from Li et al., 2019)	Li et al., 2019
PpRxLR2	Phytophthora parasitica	W2MBG9.1	Dalio et al., 2018
PpE4	P. parasitica	W2RE78.1	Huang et al., 2019
HaATR1	Hyaloperonospora arabidopsis	M4B6G6.1	Chou et al., 2011
HaATR5	H. arabidopsis	M4C699.1	Bailey et al., 2011
HaATR13	H. arabidopsis	Q5G7K8.1	Leonelli et al., 2011
HaATR39-1	H. arabidopsis	H9BPR8.1	Goritschnig et al., 2012
*Peptide sequences that were not available on NCBI Genbank were obtained from the UniProtKB database (https://www.uniprot.org)
**References used in this table are listed in supplementary file S1 Appendix
